# Supplementary material for: A Diagnostic and Therapeutic Approach to Retained Anchoring Sutures: Color Doppler Ultrasound for Diagnosing and the Retract-and-Cut Technique for Minimizing Invasive Interventions
Source: Case Rep Med. 2025 Apr 7;2025:3019138. doi: 10.1155/carm/3019138 (PMC11996266; doi:10.1155/carm/3019138)
Supplement: Supporting Information — Additional supporting information can be found online in the Supporting Information section. [file 3019138.f1.zip]

Archive with 2 entries (2 files):
- movie 1.avi
- movie 2.avi
